# Supplementary material for: Airway and Lung Organoids from Human-Induced Pluripotent Stem Cells Can Be Used to Assess CFTR Conductance
Source: Int J Mol Sci. 2023 Mar 27;24(7):6293. doi: 10.3390/ijms24076293 (PMC10094586; doi:10.3390/ijms24076293)
Supplement: Supplementary file 1 [file ijms-24-06293-s001.zip]

Archive with 1 entries (1 files):
- ijms-2241994-supplementary.pdf
